# Supplementary material for: Broadly directed SARS-CoV-2-specific CD4+ T cell response includes frequently detected peptide specificities within the membrane and nucleoprotein in patients with acute and resolved COVID-19
Source: PLoS Pathog. 2021 Sep 16;17(9):e1009842. doi: 10.1371/journal.ppat.1009842 (PMC8445433; doi:10.1371/journal.ppat.1009842)
Supplement: S1 Table — (XLSX) [file ppat.1009842.s001.xlsx]

## Sheet: S Table 1
Patient	Disease status	CD4+ Responses Env	CD4+ Responses Mem	CD4+ Responses Ncl	Total CD4+ responses	Total CD8+ responses	Sex/Age	Origin	Days since diagnosis	Days since start of symptoms	Disease severity status	White blood cell count [1000/μl]	Lymphocyte count [1000/μl]	Hemoglobin [g/dl]	Platelet count [1000/μl]	CRP [mg/dl]	IL-6 [ng/l]	Ferritin [μg/l]	Procalcitonin [μg/l]	D-Dimer [mg/l]	T lymphocyte count [/ul]	T lymphocyte percentage	CD4 [/ul]	CD4% [/ul]	CD8 [/ul]	CD8%	CD4+/CD8+ ratio	Tregs	specific COVID-19 treatment	Comorbidities and chemotherapy
aCov-01	acute	0	3	x	3	1	male, 76	German	4	asymptomatic	mild	5.6	0.77	9.2	239	17	27.6	10.8	0.02	0.25	793	77	613	59	156	15	3.94	3.4		Alcoholism, nasopharynx cancer
aCov-02	acute	2	12	17	31	3	male, 46	Philippines	2	5	moderate	8.2	1.64	20	195	76	35.2	1458.3	<0,02	<0,19	1060	59	643	36	359	20	1.79	8.5		Prediabetes
aCov-03	acute	3	11	21	35	3	male, 57	Philippines	3	8	mild	6.1	1.3	21.4	179	64	21.4	1153	0.03	0.47	700	62	363	32	255	23	1.42	7.6		Migraine
aCov-04*	acute	2	3	2	7	0	male, 68	Afghanistan	14	14	critical	4.3	0.34	9.9	178	248	264.2	526.5	0.26	1	N/A	N/A	N/A	N/A	N/A	N/A	N/A	N/A	convalescent plasma	S/P kidney transplant, endocarditis, cardiac decompensation, Diabetes II, HTN, TBC, Mycophenolat
aCov-05	acute	1	12	19	32	10	male, 45	Philippines	8	11	severe	6.7	1.34	13.8	229	71	49.2	1788.9	0.06	0.31	N/A	N/A	N/A	N/A	N/A	N/A	N/A	N/A		Asthma
aCov-06	acute	0	5	16	21	3	male, 40	Philippines	4	4	moderate	6.4	1.65	13.1	462	13	3.7	1268.5	<0,02	0.25	2004	75	1061	40	878	33	1.21	N/A		none
aCov-07*	acute	0	0	0	0	0	male, 56	German	2	asymptomatic	mild	4	0.75	13.1	195	<4	2	313.3	<0,02	1.1	550	71	359	46	165	21	2.17	9.7		high-grade pleomorphic sarcoma, Doxorubicin/Ifosphamid
aCov-08	acute	0	1	4	5	0	female, 58	German	2	5	severe	5.5	0.47	9.7	180	177	170	3404.7	1.76	1.48	240	54	162	37	71	16	2.27	7.3	Dexamethason, convalescent plasma	kidney failure, heart insufficiency NYHA 4, diabetes II, adiposity
aCov-09	acute	0	6	18	24	7	male, 37	Croatia	16	24	mild	9.8	1.89	16.5	249	<4	1.5	145.9	<0,02	<0,19	1448	70	967	46	414	20	2.33	7.8		none
aCov-10	acute	0	9	15	24	8	male, 25	German	8	8	mild	13.2	1.31	13.8	159	51	41	590.4	0.19	<0,19	908	78	535	46	321	28	1.66	8.3		none
rCov-01	resolved	0	3	x	3	1	female, 38	German	79		mild	N/A	N/A	N/A	N/A	N/A	N/A	N/A	N/A	N/A	N/A	N/A	N/A	N/A	N/A	N/A	N/A	N/A		none
rCov-02	resolved	0	6	x	6	0	male, 28	German	58		mild	N/A	N/A	N/A	N/A	N/A	N/A	N/A	N/A	N/A	N/A	N/A	N/A	N/A	N/A	N/A	N/A	N/A		none
rCov-03*	resolved	0	12	x	12	0	male, 78	German	47		severe	3.7	0.79	10.5	429	7	8.2	1488.6	0.02	1.64	N/A	N/A	N/A	N/A	N/A	N/A	N/A	N/A		Diabetes II, kidney failure, prostate carcinoma, CML, Imatinib
rCov-04	resolved	3	6	13	22	1	female, 32	German	50		moderate	N/A	N/A	N/A	N/A	N/A	N/A	N/A	N/A	N/A	N/A	N/A	N/A	N/A	N/A	N/A	N/A	N/A		none
rCov-05	resolved	0	4	10	14	5	male, 35	German	51		moderate	N/A	N/A	N/A	N/A	N/A	N/A	N/A	N/A	N/A	N/A	N/A	N/A	N/A	N/A	N/A	N/A	N/A		none
rCov-06	resolved	3	3	16	22	4	male, 38	Greek	68		moderate	N/A	N/A	N/A	N/A	N/A	N/A	N/A	N/A	N/A	N/A	N/A	N/A	N/A	N/A	N/A	N/A	N/A		none
rCov-07	resolved	1	5	6	12	1	male, 38	German	94		mild	N/A	N/A	N/A	N/A	N/A	N/A	N/A	N/A	N/A	N/A	N/A	N/A	N/A	N/A	N/A	N/A	N/A		none
rCov-08	resolved	4	8	31	43	0	male, 74	German	41		critical	9	2.34	9.3	423	10	4.8	1011.3	0.07	1.69	N/A	N/A	N/A	N/A	N/A	N/A	N/A	N/A		Adiposity, HTN
rCov-09	resolved	0	0	3	3	1	male, 26	German	98		mild	6.4	33.6	14.6	278	0	0	78.4	N/A	0	1515	69	910	42	515	24	1.77	4.5		Asthma
rCov-10	resolved	5	12	28	45	2	male, 74	German	86		critical	4.5	0.93	12	202	0	2.1	39.8	0	N/A	981	85	702	61	245	21	2.86	N/A	Adrecizumab	Diabetes II, HTN, BPH
rCov-11	resolved	5	15	35	55	7	female, 27	German	40		mild	N/A	N/A	N/A	N/A	N/A	N/A	N/A	N/A	N/A	N/A	N/A	N/A	N/A	N/A	N/A	N/A	N/A		none
rCov-12*	resolved	1	6	15	22	7	female, 43	German	90		moderate	6.8	2.32	11.7	254	<4	49.4	70.5	<0,02	0.22	2488	94	967	36	1486	56	0.65	N/A	Remdesivir	Multiple sclerosis, S/P breast cancer (2010), Rituximab (5 months ago)
rCov-13	resolved	1	2	6	9	2	male, 29	German	78		mild	5.2	1.75	15.9	188	5	<1,5	106.1	0.08	<0,19	1276	74	973	57	239	14	4.08	4.1		none
rCov-14	resolved	0	5	17	22	8	male, 31	German	97		critical	12.2	2.43	12.1	388	5	5.4	24.8	<0,02	0.29	1699	72	1007	42	607	26	1.66	4.2	Adrecizumab	Adiposity, HTN, diabetes II, OSAS
rCov-15	resolved	4	3	19	26	0	male, 58	German	89		mild	8.3	2.48	15	260	<4	3.4	80.9	<0,02	0.21	1627	80	1376	68	228	11	6.01	4.2		HTN
rCov-16*	resolved	6	22	51	79	12	female, 53	German	109		severe	3.4	0.47	10.5	460	<4	52.6	289.6	<0,02	0.3	N/A	N/A	N/A	N/A	N/A	N/A	N/A	N/A	Remdesivir, convalescent plasma	Follicular lymphoma (B cell-depletion with Obinutuzumab), hypothyreosis
rCov-17	resolved	5	18	26	49	14	female, 74	German	129		severe	9.7	1.78	14.5	201	<4	<1,5	35.4	<0,02	0.92	736	50	561	38	158	11	3.55	8.9		HTN, S/P ICB
rCov-18	resolved	0	9	17	26	2	female, 65	German	127		critical	12	N/A	9.7	327	21	17.2	710.1	0.21	5.44	N/A	N/A	N/A	N/A	N/A	N/A	N/A	N/A		Vasculitis, kidney failure, AF, PRES, HTN, adiposity, CHD, endocarditis, Aspergillus-pneumonia
rCov-19	resolved	0	3	7	10	1	male, 30	German	N/A		moderate	N/A	N/A	14.6	N/A	N/A	N/A	N/A	N/A	N/A	N/A	N/A	N/A	N/A	N/A	N/A	N/A	N/A		none
rCov-20	resolved	0	7	18	25	1	female, 54	German	156		mild	8.2	2.25	14.8	398	6	8.4	94.4	<0,02	0.31	1576	72	1083	50	460	21	2.35	8.6		none
rCov-21	resolved	0	8	11	19	8	male, 46	Syria	176		severe	7.9	N/A	12.2	162	70	N/A	N/A	1.94	N/A	N/A	N/A	N/A	N/A	N/A	N/A	N/A	N/A		kidney failure, heart insufficiency, diabetes II, chronic hepatitis C, HTN
rCov-22	resolved	1	2	4	7	1	female, 44	German	184		mild	6.5	1.7	13.6	244	<4	<1,5	10.1	<0,02	<0,19	N/A	N/A	N/A	N/A	N/A	N/A	N/A	N/A		none
rCov-23	resolved	0	1	6	7	0	female, 57	German	173		severe	5.4	2.22	12.5	243	<4	<1,5	96.4	<0,02	0.49	N/A	N/A	N/A	N/A	N/A	N/A	N/A	N/A	Tocilizumab	none
rCov-24	resolved	1	7	11	19	3	female, 46	German	N/A		mild	8.5	2.71	12.5	297	<4	5	20.4	<0,02	0.37	N/A	N/A	N/A	N/A	N/A	N/A	N/A	N/A		rheumatoid arthritis (treatment: MTX)
Patient	Disease status	CD4+ Responses Env	CD4+ Responses Mem	CD4+ Responses Ncl	Total CD4+ responses	Total CD8+ responses	Sex/Age	Origin	Days since diagnosis	Days since start of symptoms	Disease severity status	White blood cell count [1000/μl]	Lymphocyte count [1000/μl]	Hemoglobin [g/dl]	Platelet count [1000/μl]	CRP [mg/dl]	IL-6 [ng/l]	Ferritin [μg/l]	Procalcitonin [μg/l]	D-Dimer [mg/l]	T lymphocyte count [/ul]	T lymphocyte percentage	CD4 [/ul]	CD4% [/ul]	CD8 [/ul]	CD8%	CD4+/CD8+ ratio	Tregs	specific COVID-19 treatment	Comorbidities and chemotherapy
aCov-11	acute	ex vivo ICS	ex vivo ICS	ex vivo ICS	ex vivo ICS	ex vivo ICS	female, 78	German	15	15	severe	5.1	1.3	9.7	428	60	6.2	207.5	<0,02	0.83	972	63	767	50	147	10	5.23	4.8		COPD, HTN
aCov-12	acute	ex vivo ICS	ex vivo ICS	ex vivo ICS	ex vivo ICS	ex vivo ICS	male, 84	German	5	3	moderate	3.7	0.65	12.2	180	40	29.4	62.6	0.06	0.95	553	73	401	53	136	18	2.94	4.6		Dementia, heart insufficiency, diabetes II, HTN
aCov-13	acute	ex vivo ICS	ex vivo ICS	ex vivo ICS	ex vivo ICS	ex vivo ICS	male, 77	German	21	21	critical	5	-	13.4	120	4	-	-	-	-	-	-	-	-	-	-	-	-	Remdesivir, Dexamethason	atrial fibrillation, adiposity, HTN
aCov-14	acute	ex vivo ICS	ex vivo ICS	ex vivo ICS	ex vivo ICS	ex vivo ICS	female, 86	German	9	10	moderate	4	1.22	12	146	4	<2,7	127.6	<0,02	<0,19	466	75	433	70	23	4	18.77	6.2		atrial fibrillation, nicotin abuse, adiposity, HTN
aCov-15	acute	ex vivo ICS	ex vivo ICS	ex vivo ICS	ex vivo ICS	ex vivo ICS	male, 60	German	4	4	moderate	20.7	2.89	8.8	126	27	6.6	2263.5	214.26	2.19	1821	87	420	20	1283	62	0.33	6.9	Dexamethason	prostate carcinoma, Paclitaxel, Cisplatin, Ifosfamid
aCov-16	acute	ex vivo ICS	ex vivo ICS	ex vivo ICS	ex vivo ICS	ex vivo ICS	female, 56	Iran	4	7	moderate	2.6	1.03	10.6	147	36	15.8	589.4	0.28	0.84	714	79	477	53	202	22	2.36	7.5	Remdesivir, Dexamethason	multiple sclerosis
