# Supplementary material for: Broadly directed SARS-CoV-2-specific CD4+ T cell response includes frequently detected peptide specificities within the membrane and nucleoprotein in patients with acute and resolved COVID-19
Source: PLoS Pathog. 2021 Sep 16;17(9):e1009842. doi: 10.1371/journal.ppat.1009842 (PMC8445433; doi:10.1371/journal.ppat.1009842)
Supplement: S2 Table — (XLSX) [file ppat.1009842.s002.xlsx]

## Sheet: Peptides
Nucleoprotein																				Nucleoprotein																				Membrane protein
Peptide name	Amino acid position		Amino acid sequence															Peptide pool		Peptide name	Amino acid position		Amino acid sequence															Peptide pool		Peptide name	Amino acid position		Amino acid sequence
Ncl_P1		1-15	M	S	D	N	G	P	Q	N	Q	R	N	A	P	R	I	Pool 1_Nucleo		Ncl_P51		251-265	A	A	E	A	S	K	K	P	R	Q	K	R	T	A	T	Pool 6_Nucleo		Mem_P1		1-15	M	A	D	S	N	G	T
Ncl_P2		6-20	P	Q	N	Q	R	N	A	P	R	I	T	F	G	G	P			Ncl_P52		256-270	K	K	P	R	Q	K	R	T	A	T	K	A	Y	N	V			Mem_P2		6-20	G	T	I	T	V	E	E
Ncl_P3		11-25	N	A	P	R	I	T	F	G	G	P	S	D	S	T	G			Ncl_P53		261-275	K	R	T	A	T	K	A	Y	N	V	T	Q	A	F	G			Mem_P3		11-25	E	E	L	K	K	L	L
Ncl_P4		16-30	T	F	G	G	P	S	D	S	T	G	S	N	Q	N	G			Ncl_P54		266-280	K	A	Y	N	V	T	Q	A	F	G	R	R	G	P	E			Mem_P4		16-30	L	L	E	Q	W	N	L
Ncl_P5		21-35	S	D	S	T	G	S	N	Q	N	G	E	R	S	G	A			Ncl_P55		271-285	T	Q	A	F	G	R	R	G	P	E	Q	T	Q	G	N			Mem_P5		21-35	N	L	V	I	G	F	L
Ncl_P6		26-40	S	N	Q	N	G	E	R	S	G	A	R	S	K	Q	R			Ncl_P56		276-290	R	R	G	P	E	Q	T	Q	G	N	F	G	D	Q	E			Mem_P6		26-40	F	L	F	L	T	W	I
Ncl_P7		31-45	E	R	S	G	A	R	S	K	Q	R	R	P	Q	G	L			Ncl_P57		281-295	Q	T	Q	G	N	F	G	D	Q	E	L	I	R	Q	G			Mem_P7		31-45	W	I	C	L	L	Q	F
Ncl_P8		36-50	R	S	K	Q	R	R	P	Q	G	L	P	N	N	T	A			Ncl_P58		286-300	F	G	D	Q	E	L	I	R	Q	G	T	D	Y	K	H			Mem_P8		36-50	Q	F	A	Y	A	N	R
Ncl_P9		41-55	R	P	Q	G	L	P	N	N	T	A	S	W	F	T	A			Ncl_P59		291-305	L	I	R	Q	G	T	D	Y	K	H	W	P	Q	I	A			Mem_P9		41-55	N	R	N	R	F	L	Y
Ncl_P10		46-60	P	N	N	T	A	S	W	F	T	A	L	T	Q	H	G			Ncl_P60		296-310	T	D	Y	K	H	W	P	Q	I	A	Q	F	A	P	S			Mem_P10		46-60	L	Y	I	I	K	L	I
Ncl_P11		51-65	S	W	F	T	A	L	T	Q	H	G	K	E	D	L	K	Pool 2_Nucleo		Ncl_P61		301-315	W	P	Q	I	A	Q	F	A	P	S	A	S	A	F	F	Pool 7_Nucleo		Mem_P11		51-65	L	I	F	L	W	L	L
Ncl_P12		56-70	L	T	Q	H	G	K	E	D	L	K	F	P	R	G	Q			Ncl_P62		306-320	Q	F	A	P	S	A	S	A	F	F	G	M	S	R	I			Mem_P12		56-70	L	L	W	P	V	T	L
Ncl_P13		61-75	K	E	D	L	K	F	P	R	G	Q	G	V	P	I	N			Ncl_P63		311-325	A	S	A	F	F	G	M	S	R	I	G	M	E	V	T			Mem_P13		61-75	T	L	A	C	F	V	L
Ncl_P14		66-80	F	P	R	G	Q	G	V	P	I	N	T	N	S	S	P			Ncl_P64		316-330	G	M	S	R	I	G	M	E	V	T	P	S	G	T	W			Mem_P14		66-80	V	L	A	A	V	Y	R
Ncl_P15		71-85	G	V	P	I	N	T	N	S	S	P	D	D	Q	I	G			Ncl_P65		321-335	G	M	E	V	T	P	S	G	T	W	L	T	Y	T	G			Mem_P15		71-85	Y	R	I	N	W	I	T
Ncl_P16		76-90	T	N	S	S	P	D	D	Q	I	G	Y	Y	R	R	A			Ncl_P66		326-340	P	S	G	T	W	L	T	Y	T	G	A	I	K	L	D			Mem_P16		76-90	I	T	G	G	I	A	I
Ncl_P17		81-95	D	D	Q	I	G	Y	Y	R	R	A	T	R	R	I	R			Ncl_P67		331-345	L	T	Y	T	G	A	I	K	L	D	D	K	D	P	N			Mem_P17		81-95	A	I	A	M	A	C	L
Ncl_P18		86-100	Y	Y	R	R	A	T	R	R	I	R	G	G	D	G	K			Ncl_P68		336-350	A	I	K	L	D	D	K	D	P	N	F	K	D	Q	V			Mem_P18		86-100	C	L	V	G	L	M	W
Ncl_P19		91-105	T	R	R	I	R	G	G	D	G	K	M	K	D	L	S			Ncl_P69		341-355	D	K	D	P	N	F	K	D	Q	V	I	L	L	N	K			Mem_P19		91-105	M	W	L	S	Y	F	I
Ncl_P20		96-110	G	G	D	G	K	M	K	D	L	S	P	R	W	Y	F			Ncl_P70		346-360	F	K	D	Q	V	I	L	L	N	K	H	I	D	A	Y			Mem_P20		96-110	F	I	A	S	F	R	L
Ncl_P21		101-115	M	K	D	L	S	P	R	W	Y	F	Y	Y	L	G	T	Pool 3_Nucleo		Ncl_P71		351-365	I	L	L	N	K	H	I	D	A	Y	K	T	F	P	P			Mem_P21		101-115	R	L	F	A	R	T	R
Ncl_P22		106-120	P	R	W	Y	F	Y	Y	L	G	T	G	P	E	A	G			Ncl_P72		356-370	H	I	D	A	Y	K	T	F	P	P	T	E	P	K	K	Pool 8_Nucleo		Mem_P22		106-120	T	R	S	M	W	S	F
Ncl_P23		111-125	Y	Y	L	G	T	G	P	E	A	G	L	P	Y	G	A			Ncl_P73		361-375	K	T	F	P	P	T	E	P	K	K	D	K	K	K	K			Mem_P23		111-125	S	F	N	P	E	T	N
Ncl_P24		116-130	G	P	E	A	G	L	P	Y	G	A	N	K	D	G	I			Ncl_P74		366-380	T	E	P	K	K	D	K	K	K	K	A	D	E	T	Q			Mem_P24		116-130	T	N	I	L	L	N	V
Ncl_P25		121-135	L	P	Y	G	A	N	K	D	G	I	I	W	V	A	T			Ncl_P75		371-385	D	K	K	K	K	A	D	E	T	Q	A	L	P	Q	R			Mem_P25		121-135	N	V	P	L	H	G	T
Ncl_P26		126-140	N	K	D	G	I	I	W	V	A	T	E	G	A	L	N			Ncl_P76		376-390	A	D	E	T	Q	A	L	P	Q	R	Q	K	K	Q	Q			Mem_P26		126-140	G	T	I	L	T	R	P
Ncl_P27		131-145	I	W	V	A	T	E	G	A	L	N	T	P	K	D	H			Ncl_P77		381-395	A	L	P	Q	R	Q	K	K	Q	Q	T	V	T	L	L			Mem_P27		131-145	R	P	L	L	E	S	E
Ncl_P28		136-150	E	G	A	L	N	T	P	K	D	H	I	G	T	R	N			Ncl_P78		386-400	Q	K	K	Q	Q	T	V	T	L	L	P	A	A	D	L			Mem_P28		136-150	S	E	L	V	I	G	A
Ncl_P29		141-155	T	P	K	D	H	I	G	T	R	N	P	A	N	N	A			Ncl_P79		391-405	T	V	T	L	L	P	A	A	D	L	D	D	F	S	K			Mem_P29		141-155	G	A	V	I	L	R	G
Ncl_P30		146-160	I	G	T	R	N	P	A	N	N	A	A	I	V	L	Q			Ncl_P80		396-410	P	A	A	D	L	D	D	F	S	K	Q	L	Q	Q	S			Mem_P30		146-160	R	G	H	L	R	I	A
Ncl_P31		151-165	P	A	N	N	A	A	I	V	L	Q	L	P	Q	G	T	Pool 4_Nucleo		Ncl_P81		401-415	D	D	F	S	K	Q	L	Q	Q	S	M	S	S	A	D			Mem_P31		151-165	I	A	G	H	H	L	G
Ncl_P32		156-170	A	I	V	L	Q	L	P	Q	G	T	T	L	P	K	G			Ncl_P82		405-419	K	Q	L	Q	Q	S	M	S	S	A	D	S	T	Q	A			Mem_P32		156-170	L	G	R	C	D	I	K
Ncl_P33		161-175	L	P	Q	G	T	T	L	P	K	G	F	Y	A	E	G																							Mem_P33		161-175	I	K	D	L	P	K	E
Ncl_P34		166-180	T	L	P	K	G	F	Y	A	E	G	S	R	G	G	S																							Mem_P34		166-180	K	E	I	T	V	A	T
Ncl_P35		171-185	F	Y	A	E	G	S	R	G	G	S	Q	A	S	S	R			Envelope protein																				Mem_P35		171-185	A	T	S	R	T	L	S
Ncl_P36		176-190	S	R	G	G	S	Q	A	S	S	R	S	S	S	R	S																							Mem_P36		176-190	L	S	Y	Y	K	L	G
Ncl_P37		181-195	Q	A	S	S	R	S	S	S	R	S	R	N	S	S	R			Env_P1		1-15	M	Y	S	F	V	S	E	E	T	G	T	L	I	V	N	Pool 1_Env		Mem_P37		181-195	L	G	A	S	Q	R	V
Ncl_P38		186-200	S	S	S	R	S	R	N	S	S	R	N	S	T	P	G			Env_P3		11-25	T	L	I	V	N	S	V	L	L	F	L	A	F	V	V			Mem_P38		186-200	R	V	A	G	D	S	G
Ncl_P39		191-205	R	N	S	S	R	N	S	T	P	G	S	S	K	R	T			Env_P6		26-40	F	L	L	V	T	L	A	I	L	T	A	L	R	L	C			Mem_P39		191-205	S	G	F	A	A	Y	S
Ncl_P40		196-210	N	S	T	P	G	S	S	K	R	T	S	P	A	R	M			Env_P7		31-45	L	A	I	L	T	A	L	R	L	C	A	Y	C	C	N			Mem_P40		196-210	Y	S	R	Y	R	I	G
Ncl_P41		201-215	S	S	K	R	T	S	P	A	R	M	A	G	N	G	G	Pool 5_Nucleo		Env_P8		36-50	A	L	R	L	C	A	Y	C	C	N	I	V	N	V	S			Mem_P41		201-215	I	G	N	Y	K	L	N
Ncl_P42		206-220	S	P	A	R	M	A	G	N	G	G	D	A	A	L	A			Env_P9		41-55	A	Y	C	C	N	I	V	N	V	S	L	V	K	P	S			Mem_P42		206-220	L	N	T	D	H	S	S
Ncl_P43		211-225	A	G	N	G	G	D	A	A	L	A	L	L	L	L	D			Env_P10		46-60	I	V	N	V	S	L	V	K	P	S	F	Y	V	Y	S			Mem_P43		208-222	T	D	H	S	S	S	S
Ncl_P44		216-230	D	A	A	L	A	L	L	L	L	D	R	L	N	Q	L			Env_P11		51-65	L	V	K	P	S	F	Y	V	Y	S	R	V	K	N	L
Ncl_P45		221-235	L	L	L	L	D	R	L	N	Q	L	E	S	K	M	S			Env_P12		56-70	F	Y	V	Y	S	R	V	K	N	L	N	S	S	R	V
Ncl_P46		226-240	R	L	N	Q	L	E	S	K	M	S	G	K	G	Q	Q			Env_P13		61-75	R	V	K	N	L	N	S	S	R	V	P	D	L	L	V
Ncl_P47		231-245	E	S	K	M	S	G	K	G	Q	Q	Q	Q	G	Q	T
Ncl_P48		236-250	G	K	G	Q	Q	Q	Q	G	Q	T	V	T	K	K	S
Ncl_P49		241-255	Q	Q	G	Q	T	V	T	K	K	S	A	A	E	A	S
Ncl_P50		246-260	V	T	K	K	S	A	A	E	A	S	K	K	P	R	Q
[truncated: 9 more columns]
