# Supplementary material for: Broadly directed SARS-CoV-2-specific CD4+ T cell response includes frequently detected peptide specificities within the membrane and nucleoprotein in patients with acute and resolved COVID-19
Source: PLoS Pathog. 2021 Sep 16;17(9):e1009842. doi: 10.1371/journal.ppat.1009842 (PMC8445433; doi:10.1371/journal.ppat.1009842)
Supplement: S6 Table — (XLSX) [file ppat.1009842.s006.xlsx]

## Sheet: Sheet 1
Most frequently detected peptides of the Membrane antigen
Peptide	Amino acid position	Sequence															Response frequency
																		%homology with common cold coronaviruses				Differences with SARS-CoV-2 variants of concern
																		229E	HKU1	OC43	NL63	Alpha	Gamma	Beta	B.1.427	B.1.1.519	Eta	Iota	B.1.526.1	Kappa	Delta	C37	R1
Mem_P30	146-160	R	G	H	L	R	I	A	G	H	H	L	G	R	C	D	0.722222	33	53	53	27	-	-	-	-	-	-	-	-	-	-	-	-
Mem_P36	176-190	L	S	Y	Y	K	L	G	A	S	Q	R	V	A	G	D	0.666667	27	27	33	27	-	-	-	-	-	-	-	-	-	-	-	-
Mem_P34	166-180	K	E	I	T	V	A	T	S	R	T	L	S	Y	Y	K	0.416667	40	40	40	33	-	-	-	-	-	-	-	-	-	-	-	-
Mem_P29	141-155	G	A	V	I	L	R	G	H	L	R	I	A	G	H	H	0.333333	33	47	47	33	-	-	-	-	-	-	-	-	-	-	-	-
Mem_P33	161-175	I	K	D	L	P	K	E	I	T	V	A	T	S	R	T	0.277778	40	40	40	47	-	-	K162N	-	-	-	-	-	-	-	-	-
Mem_P35	171-185	A	T	S	R	T	L	S	Y	Y	K	L	G	A	S	Q	0.277778	33	27	33	27	-	-	-	-	-	-	-	-	-	-	-	-
Mem_P41	201-215	I	G	N	Y	K	L	N	T	D	H	S	S	S	S	D	0.277778	27	40	33	20	-	-	-	-	-	-	-	-	-	-	-	-
Mem_P03	11-25	E	E	L	K	K	L	L	E	Q	W	N	L	V	I	G	0.25	27	27	40	33	-	-	-	-	-	-	-	-	-	-	-	-
Mem_P14	66-80	V	L	A	A	V	Y	R	I	N	W	I	T	G	G	I	0.25	27	33	33	27	-	-	-	-	-	-	-	-	-	-	-	-
Mem_P02	6-20	G	T	I	T	V	E	E	L	K	K	L	L	E	Q	W	0.222222	33	27	33	27	-	-	-	-	-	-	-	-	-	-	-	-
Mem_P28	136-150	S	E	L	V	I	G	A	V	I	L	R	G	H	L	R	0.222222	33	33	33	27	-	-	-	-	-	-	-	-	-	-	-	-
Mem_P40	196-210	Y	S	R	Y	R	I	G	N	Y	K	L	N	T	D	H	0.222222	33	27	33	27	-	-	-	-	-	-	-	-	-	-	-	-
Most frequently detected peptides of the Nucleo antigen
Peptide	Amino acid position	Sequence															Response frequency
																		%homology with common cold coronaviruses				Differences with SARS-CoV-2 variants of concern
																		229E	HKU1	OC43	NL63	Alpha	Gamma	Beta	B.1.427	B.1.1.519	Eta	Iota	B.1.526.1	Kappa	Delta	C37	R1
Ncl_P17	81-95	D	D	Q	I	G	Y	Y	R	R	A	T	R	R	I	R	0.5625	27	33	33	40	-	-	-	-	-	-	-	-	-	-	-	-
Ncl_P18	86-100	Y	Y	R	R	A	T	R	R	I	R	G	G	D	G	K	0.5625	33	33	33	27	-	-	-	-	-	-	-	-	-	-	-	-
Ncl_P70	346-360	F	K	D	Q	V	I	L	L	N	K	H	I	D	A	Y	0.53125	27	27	33	27	-	-	-	-	-	-	-	-	-	-	-	-
Ncl_P26	126-140	N	K	D	G	I	I	W	V	A	T	E	G	A	L	N	0.5	40	33	40	53	-	-	-	-	-	-	-	-	-	-	-	-
Ncl_P11	51-65	S	W	F	T	A	L	T	Q	H	G	K	E	D	L	K	0.46875	27	40	40	33	-	-	-	-	-	-	-	-	-	D63G	-	-
Ncl_P71	351-365	I	L	L	N	K	H	I	D	A	Y	K	T	F	P	P	0.46875	27	27	33	33	-	-	-	-	-	-	-	-	-	-	-	-
Ncl_P44	216-230	D	A	A	L	A	L	L	L	L	D	R	L	N	Q	L	0.4375	33	33	27	40	-	-	-	-	-	-	-	-	-	-	-	-
Ncl_P45	221-235	L	L	L	L	D	R	L	N	Q	L	E	S	K	M	S	0.4375	33	27	27	40	S235F	-	-	M234I	-	-	M234I	M234I	-	-	-	-
Ncl_P54	266-280	K	A	Y	N	V	T	Q	A	F	G	R	R	G	P	E	0.4375	47	60	53	40	-	-	-	-	-	-	-	-	-	-	-	-
Ncl_P25	121-135	L	P	Y	G	A	N	K	D	G	I	I	W	V	A	T	0.375	27	40	47	40	-	-	-	-	-	-	-	-	-	-	-	-
Ncl_P22	106-120	P	R	W	Y	F	Y	Y	L	G	T	G	P	E	A	G	0.34375	60	87	87	60	-	-	-	-	-	-	-	-	-	-	-	-
Ncl_P24	116-130	G	P	E	A	G	L	P	Y	G	A	N	K	D	G	I	0.34375	27	40	47	33	-	-	-	-	-	-	-	-	-	-	-	-
Ncl_P34	166-180	T	L	P	K	G	F	Y	A	E	G	S	R	G	G	S	0.34375	27	47	47	20	-	-	-	-	-	-	-	-	-	-	-	-
Ncl_P53	261-275	K	R	T	A	T	K	A	Y	N	V	T	Q	A	F	G	0.34375	40	60	47	53	-	-	-	-	-	-	-	-	-	-	-	-
Ncl_P58	286-300	F	G	D	Q	E	L	I	R	Q	G	T	D	Y	K	H	0.34375	27	33	33	40	-	-	-	-	-	-	-	-	-	-	-	-
Ncl_P10	46-60	P	N	N	T	A	S	W	F	T	A	L	T	Q	H	G	0.3125	20	33	33	27	-	-	-	-	-	-	-	-	-	-	-	-
Ncl_P03	11-25	N	A	P	R	I	T	F	G	G	P	S	D	S	T	G	0.28125	27	33	27	33	-	-	P13S	-	-	A12G	-	-	-	-	P13L	-
Ncl_P09	41-55	R	P	Q	G	L	P	N	N	T	A	S	W	F	T	A	0.28125	27	40	27	27	-	-	-	-	-	-	-	-	-	-	-	-
Ncl_P23	111-125	Y	Y	L	G	T	G	P	E	A	G	L	P	Y	G	A	0.28125	47	67	67	53	-	-	-	-	-	-	-	-	-	-	-	-
Ncl_P35	171-185	F	Y	A	E	G	S	R	G	G	S	Q	A	S	S	R	0.28125	40	47	47	40	-	-	-	-	-	-	-	-	-	-	-	-
Ncl_P59	291-305	L	I	R	Q	G	T	D	Y	K	H	W	P	Q	I	A	0.28125	33	27	27	47	-	-	-	-	-	-	-	-	-	-	-	-
Ncl_P65	321-335	G	M	E	V	T	P	S	G	T	W	L	T	Y	T	G	0.28125	27	27	27	20	-	-	-	-	-	-	-	-	-	-	-	-
Ncl_P08	36-50	R	S	K	Q	R	R	P	Q	G	L	P	N	N	T	A	0.25	27	33	27	27	-	-	-	-	-	-	-	-	-	-	-	-
Ncl_P27	131-145	I	W	V	A	T	E	G	A	L	N	T	P	K	D	H	0.25	40	27	33	40	-	-	-	-	-	-	-	-	-	-	-	-
Ncl_P40	196-210	N	S	T	P	G	S	S	K	R	T	S	P	A	R	M	0.25	40	33	40	33	-	-	T205I	T205I	-	KRT203-205RGI	P199L,KR203-204RG	KRT203-205RGI	KR203-204MG	KR203-204MG	KR203-204RG	-
Ncl_P66	326-340	P	S	G	T	W	L	T	Y	T	G	A	I	K	L	D	0.25	27	33	40	27	-	-	-	-	-	-	-	-	-	-	-	-
Ncl_P78	386-400	Q	K	K	Q	Q	T	V	T	L	L	P	A	A	D	L	0.25	33	33	33	33	-	-	-	-	-	-	-	-	-	-	-	-
Ncl_P20	96-110	G	G	D	G	K	M	K	D	L	S	P	R	W	Y	F	0.21875	47	60	53	40	-	-	-	-	-	-	-	-	-	-	-	-
Ncl_P39	191-205	R	N	S	S	R	N	S	T	P	G	S	S	K	R	T	0.21875	40	40	53	47	-	-	T205I	T205I	-	KRT203-205RGI	P199L,KR203-204RG	KRT203-205RGI	KR203-204MG	KR203-204MG	KR203-204RG	-
Most frequently detected peptides of the Envelope antigen
Peptide	Amino acid position	Sequence															Response frequency
																		%homology with common cold coronaviruses				Differences with SARS-CoV-2 variants of concern
																		229E	HKU1	OC43	NL63	Alpha	Gamma	Beta	B.1.427	B.1.1.519	Eta	Iota	B.1.526.1	Kappa	Delta	C37	R1
Env_P12	56-70	F	Y	V	Y	S	R	V	K	N	L	N	S	S	R	V	0.361111	27	40	27	20	-	-	-	-	-	-	-	-	-	-	-	-
Env_P11	51-65	L	V	K	P	S	F	Y	V	Y	S	R	V	K	N	L	0.333333	27	47	33	27	-	-	-	-	-	-	-	-	-	-	-	-
Env_P06	26-40	F	L	L	V	T	L	A	I	L	T	A	L	R	L	C	0.222222	40	33	33	27	-	-	-	-	-	-	-	-	-	-	-	-
