# Supplementary material for: Broadly directed SARS-CoV-2-specific CD4+ T cell response includes frequently detected peptide specificities within the membrane and nucleoprotein in patients with acute and resolved COVID-19
Source: PLoS Pathog. 2021 Sep 16;17(9):e1009842. doi: 10.1371/journal.ppat.1009842 (PMC8445433; doi:10.1371/journal.ppat.1009842)
Supplement: S7 Table — (XLSX) [file ppat.1009842.s007.xlsx]

## Sheet: antibody responses
				Common cold coronviruses				SARS-CoV-2
		#	Patient	N_229E	N_HKU1	N_OC43	N_NL63	N_SARS_2	RBD_SARS_2	S1_SARS_2
	Resolved COVID-19 patient	1	aCov-01	4.4	1.7	3.4	3.3	4.9	4.4	4.3
		2	aCov-02
		3	aCov-03					1.1
		4	aCov-04*
		5	aCov-05		1.1
		6	aCov-06	2.1			2.6	2.7
		7	aCov-07*
		8	aCov-08
		9	aCov-09					1.9	3.4	3.4
		10	aCov-10		2.6	1.6		1.4	3.1	3.5
		11	rCov-02	4.8			4	2	4.6	4.1
		12	rCov-03*						4.6	4.8
		13	rCov-04					5.9	4.4	4.8
		14	rCov-05					1.9	1.8	2
		15	rCov-06					4	3.6	3.4
		16	rCov-07	1.6	1.9	1.5	1.5	2.3	2.9	3.3
		17	rCov-08	5.1			4.5	9.3	9.3	9.4
		18	rCov-10	3.5			3.2	6.7	8.2	8.8
		19	rCov-11	5.2	2.1		5	9	1.9	4.7
		20	rCov-12*				3
		21	rCov-13					1.3	2	2.4
		22	rCov-14	3.7			3.9	8.7	9.9	10.8
		23	rCov-16*	1.1			1.6	2	2.4	2.7
		24	rCov-17	4.5	2.6	1.3	4.1	8.9	9.2	9.8
		25	rCov-18						7	5.7
		26	rCov-19	2.9			2.8	2.3	1.4	1.7
		27	rCov-20	4.2	1.6		3.9	8.5	3.4	3.4
		28	rCov-22	1.2	2	1.3		1.2	5.5	5.2
		29	rCov-23	4.9		2	4	4.3	7.2	7.8
		30	rCov-24					3.1	5.7	6.4
	Healthy donors	31	HC-01	1.1		1.5
		32	HC-04
		33	HC-06	1.2
		34	HC-07		2.8	4
	N = nucleoprotein
	RBD = receptor bining domain
	S1 = subunit of the spike protein
	Only positive values are shown.
