# Supplementary material for: Broadly directed SARS-CoV-2-specific CD4+ T cell response includes frequently detected peptide specificities within the membrane and nucleoprotein in patients with acute and resolved COVID-19
Source: PLoS Pathog. 2021 Sep 16;17(9):e1009842. doi: 10.1371/journal.ppat.1009842 (PMC8445433; doi:10.1371/journal.ppat.1009842)
Supplement: S8 Table — (A) In vitro binding value and number of responding patients in this cohort. (B) Most likely binding HLA-DRB1 molecules for SARS-CoV-2 peptides that elicited a CD4+ T cell response. (XLSX) [file ppat.1009842.s008.xlsx]

## Sheet: Most likely
A										B
Peptide	DRB1*01:01	DRB1*03:01	DRB1*04:01	DRB1*07:01	DRB1*11:01	DRB1*12:01	DRB1*15:01			Peptide	Amino acid position	Sequence															Most likely restricting DRB1-molecule
Env_P11	13	-	869	5.3	14	-	78			Env_P11	51-65	L	V	K	P	S	F	Y	V	Y	S	R	V	K	N	L	DRB1*07:01, DRB1*11:01
	1/4		1/3	3/5	5/6		0/6			Mem_P30	146-160	R	G	H	L	R	I	A	G	H	H	L	G	R	C	D	DRB1*01:01, DRB1*04:01, DRB1*07:01, DRB1*11:01
Mem_P30	59	-	998	132	34	-	55			Mem_P34	166-180	K	E	I	T	V	A	T	S	R	T	L	S	Y	Y	K	DRB1*01:01, DRB1*03:01, DRB1*15:01
	3/4		3/3	5/5	6/6		2/6			Mem_P36	176-190	L	S	Y	Y	K	L	G	A	S	Q	R	V	A	G	D	DRB1*01:01, DRB1*04:01, DRB1*07:01, DRB1*11:01, DRB1*15:01
Mem_P34	9.3	416	341	38	14	174	6.2			Ncl_P11	51-65	S	W	F	T	A	L	T	Q	H	G	K	E	D	L	K	DRB1*01:01, DRB1*04:01, DRB1*11:01
	2/4	6/10	0/3	2/5	2/6	0/1	4/6			Ncl_P17	81-95	D	D	Q	I	G	Y	Y	R	R	A	T	R	R	I	R	DRB1*07:01, DRB1*11:01, DRB1*15:01
Mem_P36	0.83	-	21	5.3	187	-	91			Ncl_P18	86-100	Y	Y	R	R	A	T	R	R	I	R	G	G	D	G	K	DRB1*07:01, DRB1*11:01
	3/4		2/3	5/5	5/6		4/6			Ncl_P22	106-120	P	R	W	Y	F	Y	Y	L	G	T	G	P	E	A	G	DRB1*01:01
Ncl_P11	40	-	192	715	493	-	-			Ncl_P25	121-135	L	P	Y	G	A	N	K	D	G	I	I	W	V	A	T	DRB1*15:01
	2/4		3/3	2/5	4/6					Ncl_P26	126-140	N	K	D	G	I	I	W	V	A	T	E	G	A	L	N	DRB1*04:01, DRB1*07:01, DRB1*15:01
Ncl_P17	43	-	-	111	20	-	340			Ncl_P44	216-230	D	A	A	L	A	L	L	L	L	D	R	L	N	Q	L	DRB*11:01, DRB1*12:01
	1/4			4/5	6/6		3/6			Ncl_P45	221-235	L	L	L	L	D	R	L	N	Q	L	E	S	K	M	S	DRB*11:01, DRB1*12:01
Ncl_P18	62	-	-	111	71	-	-			Ncl_P54	266-280	K	A	Y	N	V	T	Q	A	F	G	R	R	G	P	E	DRB1*07:01, DRB1*11:01, DRB1*15:01
	1/4			3/5	6/6					Ncl_P70	346-360	F	K	D	Q	V	I	L	L	N	K	H	I	D	A	Y	DRB*11:01, DRB1*12:01
Ncl_P22	8.5	-	-	-	-	-	775
	3/4						0/6
Ncl_P25	-	-	-	-	-	-	937
							4/6
Ncl_P26	42	-	184	219	-	-	596
	1/4		3/3	3/5			3/6
Ncl_P44	-	-	-	-	317	824	-
					4/6	1/1
Ncl_P45	95	-	-	-	94	481	134
	2/4				4/6	1/1	2/6
Ncl_P54	12	-	647	29	196	-	988
	0/4		1/3	4/5	3/6		4/6
Ncl_P70	42	-	-	620	96	89	68
	1/4			1/5	5/6	1/1	2/6
		= in vitro binding value
		= number of patients with positive response divided by total number of patients with this HLA type
