# Supplementary material for: Broadly directed SARS-CoV-2-specific CD4+ T cell response includes frequently detected peptide specificities within the membrane and nucleoprotein in patients with acute and resolved COVID-19
Source: PLoS Pathog. 2021 Sep 16;17(9):e1009842. doi: 10.1371/journal.ppat.1009842 (PMC8445433; doi:10.1371/journal.ppat.1009842)
Supplement: S9 Table — Flow cytometry panels used for ex vivo ICS (A) and tetramer analysis (B). (XLSX) [file ppat.1009842.s009.xlsx]

## Sheet: Sheet1
A	ex vivo ICS Panel
	Fluorochrome	Antigen	Clone	Cat.	Company
	BUV 395	CD4	RPA-T4	564724	BD Biosciences
	BUV 737	IL-2	MQ1-17H12	612836	BD Biosciences
	BV421	IL-17A	BL168	512322	BioLegend
	BV510	CD45RO	UCHL1	304246	BioLegend
	BV605	TNF-a	MAb11	502936	BioLegend
	BV650	CCR7	G043H7	353234	BioLegend
	BV785	IFN-y	4S.B3	502542	BioLegend
	FITC	CD27	O323	302806	BioLegend
	PerCp-Cy5.5	CD8	RPA-T8	301032	BioLegend
	PE	IL-6	MQ2-13A5	501107	BioLegend
	PE-Dazzle	IL-10	JES3-19F1	506812	BioLegend
	PE-Cy7	CD39	A1	328212	BioLegend
	APC	PD-1	EH12.2H7	329908	BioLegend
	AF700	CD3	UCHT1	300424	BioLegend
	APC-Cy7	Live/Dead	-	423105	BioLegend
B	Tetramer Panel
	Fluorochrome	Antigen	Clone	Cat.	Company
	BUV 395	CD226	DX11	742498	BD Biosciences
	BUV 737	CD4	SK3	564305	BD Biosciences
	BV421	LAG-3	11C3C65	369314	BioLegend
	BV510	CD45RO	UCHL1	304246	BioLegend
	BV605	CD38	HIT2	303532	BioLegend
	BV650	CCR7	G043H7	353234	BioLegend
	BV785	HLA-DR	L243	307641	BioLegend
	PerCp-Cy5.5	CD8	RPA-T8	301032	BioLegend
	PE	Tetramer	-	-	-
	PE-Dazzle	TIM-3	F38-2E2	345034	BioLegend
	PE-Cy7	PD-1	EH12.2H7	329918	BioLegend
	AF647	CD127	A019D5	351318	BioLegend
	AF700	CD3	UCHT1	300424	BioLegend
	APC-Cy7	Live/Dead	-	423105	Biolegend
